# Supplementary material for: Angiotensin Dysregulation in Patients with Arterial Aneurysms
Source: Int J Mol Sci. 2025 Feb 11;26(4):1502. doi: 10.3390/ijms26041502 (PMC11855860; doi:10.3390/ijms26041502)
Supplement: Supplementary file 1 [file ijms-26-01502-s001.zip]

Archive with 1 entries (1 files):
- ijms-3447790-supplementary.pdf
